# Supplementary material for: Protection of insect neurons by erythropoietin/CRLF3-mediated regulation of pro-apoptotic acetylcholinesterase
Source: Sci Rep. 2022 Nov 3;12:18565. doi: 10.1038/s41598-022-22035-0 (PMC9633726; doi:10.1038/s41598-022-22035-0)
Supplement: Supplementary file 2 — Supplementary Information 2. [file 41598_2022_22035_MOESM2_ESM.xlsx]

## Sheet: Fig1
Tribolium neuron survival in hypoxia with AchE inhibitors [Relative survival]								Tribolium pupae brain ace expression after hypoxia [Relative gene expression]
	Ctrl	Hypoxia	Hypoxia+10µm NSB	Hypoxia+10µm TRB			24h Hypoxia exposure		ace1				ace2
	1	0.693498	0.911655	1.13721				Ctrl	Hypoxia			Ctrl	Hypoxia
	1	0.630536	0.995585	1.03058					RPS3	RPS18			RPS3	RPS18
	1	0.810065	1.17853	1.16103				1	2.08845	2.13638		1	2.08621	2.13409
	1	0.954401	0.979948	1.03773				1	3.37581	1.50245		1	1.78062	0.792486
	1	0.800987	1.02073	1.32554				1	3.79816	2.00783		1	1.75812	0.929397
	1	0.926814	0.919666	1.07549
	1	0.788265	0.800052	0.904059
							36h Hypoxia exposure		ace1				ace2
								Ctrl	Hypoxia			Ctrl	Hypoxia
									RPS3	RPS18			RPS3	RPS18
								1	1.1593	1.23269		1	0.77811	0.82736
								1	2.09059	1.29729		1	1.787	1.1089
								1	1.4352	1.21438		1	0.96733	0.8185

## Sheet: Fig2
RNAi mediated knockdown of trbolium AChE-1 and AChE-2 [Relative survival]
	ace1 F1				ace2 F1
	Ctrl	Hypoxia	Hypoxia_RNAi		Ctrl	Hypoxia	Hypoxia_RNAi
	1	0.814005	0.803579		1	0.968343	1.01237
	1	0.783873	0.834165		1	0.82732	0.907714
	1	0.824413	0.891146		1	0.657247	0.730501
	1	0.600229	0.667001		1	0.758985	0.924597
	1	0.713359	0.768804		1	0.654985	0.869047
	1	0.759352	0.794961		1	0.857602	0.897189
	1	0.728133	0.895862		1	0.901769	1.06667
	1	0.829754	1.02465		1	0.857602	0.897189
					1	0.783129	0.85456
					1	0.670801	0.778136
					1	0.91715	0.996329
					1	0.618392	0.775349
					1	0.745478	0.870018

## Sheet: Fig3
	Neuron survival in hypoxia [Relative survival]
	Ctrl	Hyp	Hyp+NSB	Hyp+Epo	Hyp+NSB+Epo
	1	0.783993	1.03466	0.917154	1.06451
	1	0.813885	0.971658	0.980668	1.12929
	1	0.889948	1.18988	0.953971	1.20202
	1	0.847139	1.73048	1.43939	1.6127
	1	0.905779	1.83144	1.41345	2.0654
	1	0.755904	1.56457	1.2654	1.46765
	1	0.649161	1.46214	1.29752	1.39117
	ace expression in Epo treated neurons in vitro [Relative gene expression]
		ace1				ace2
		RPS3	RPS18	RPS3	RPS18	RPS3	RPS18	RPS3	RPS18
	Ctrl	Hyp	Hyp	Hyp+Epo	Hyp+Epo	Hyp	Hyp	Hyp+Epo	Hyp+Epo
	1	1.22668	1.09588	1.09177	1.36695	1.11331	1.24061	1.0687	1.07272
	1	1.24195	1.09419	0.962874	1.32588	1.13499	1.2117	1.12689	1.28058
	1	1.4039	0.981026	1.04864	1.26776	1.30976	1.58221	1.07272	1.18275
	Tribolium ace expression after Epo overdosage [Relative gene expression]
	Ace1
		Ctrl		0,8 ng/ml Epo		8 ng/ml Epo
		RPS3	RPS18	RPS3	RPS18	RPS3	RPS18
		1	1	0.90105	0.878574	1.82566	1.5741
		1	1	0.635305	0.63364	1.36242	1.1747
		1	1	0.676364	0.667596	1.11825	1.06153
	Ace2
		Ctrl		0,8 ng/ml Epo		8 ng/ml Epo
		RPS3	RPS18	RPS3	RPS18	RPS3	RPS18
		1	1	0.809294	0.789107	0.832047	0.80705
		1	1	0.711617	0.709752	0.625429	0.609921
		1	1	0.57482	0.567369	0.492032	0.467078
	ace expression in Epo treated neurons in vitro with RNAi mediated knock down of CRLF3 [Relative gene expression]
		ace1						ace2
		RPS3	RPS18	RPS3	RPS18	RPS3	RPS18	RPS3	RPS18	RPS3	RPS18	RPS3	RPS18
	Ctrl	Hyp	Hyp	Hyp+Epo	Hyp+Epo	RNAi+Hyp+Epo	RNAi+Hyp+Epo	Hyp	Hyp	Hyp+Epo	Hyp+Epo	RNAi+Hyp+Epo	RNAi+Hyp+Epo
	1	1.22641	1.30359	0.990651	0.826154	1.48498	1.73077	1.22641	1.30359	1.64685	1.076	0.906649	0.942534
	1	1.29363	1.37503	0.979953	1.00044	1.10186	1.12491	0.923452	1.36984	1.82903	1.19503	1.10024	0.917546
	1	1.56531	1.62756	0.934975	1.18728	1.07911	1.25772	1.84456	1.91791	1.28663	1.63383	1.01944	1.05979

## Sheet: S1
RNAi mediated knockdown of trbolium AChE-1 and AChE-2
	ace1 F2				ace2 F2
	Ctrl	Hypoxia	Hypoxia_RNAi		Ctrl	Hypoxia	Hypoxia_RNAi
	1	0.752361	0.940756		1	0.679305	0.854925
	1	0.806544	0.728692		1	0.89249	0.989473
	1	0.665415	0.778291		1	0.835104	0.93579
	1	0.810164	0.76235		1	0.778093	0.884824
	1	0.693565	0.799762		1	0.835104	0.93579
	1	0.672517	0.670882		1	0.903143	1.13297
	1	0.806979	0.655762		1	0.901742	0.934273
	1	0.854854	0.932948

## Sheet: S2
Locust data
Neuron survival in hypoxia [Relative survival]									ace expression in Epo treated neurons in vitro [Relative gene expression]
	Ctrl	Hyp	Hyp+NSB	Hyp+Epo	Hyp+NSB+Epo								Ctrl	Hyp	Hyp+Epo
	1	0.783993	1.03466	0.917154	1.06451								1	1.85715	0.9654
	1	0.813885	0.971658	0.980668	1.12929								1	1.38864	1.09321
	1	0.889948	1.18988	0.953971	1.20202								1	1.30913	0.923002
	1	0.847139	1.73048	1.43939	1.6127								1	1.31138	0.87596
	1	0.905779	1.83144	1.41345	2.0654
	1	0.755904	1.56457	1.2654	1.46765
	1	0.649161	1.46214	1.29752	1.39117
	Locust ace expression after Epo overdosage [Relative gene expression]
		Ctrl	33,3 Epo	333 Epo
		1	1.0173	2.2125
		1	0.99001	3.48516
		1	1.0381	3.1013
		1	1.03862	1.59011
			1.0173	1.53361
	ace expression in Epo treated neurons in vitro with RNAi mediated knock down of CRLF3 [Relative gene expression]
		ace1
		18S rRNA	GapDH	18S rRNA	GapDH	18S rRNA	GapDH
	Ctrl	Hyp	Hyp	Hyp+Epo	Hyp+Epo	RNAi+Hyp+Epo	RNAi+Hyp+Epo
	1	1.22641	1.30359	0.990651	0.826154	1.48498	1.73077
	1	1.29363	1.37503	0.979953	1.00044	1.10186	1.12491
	1	1.56531	1.62756	0.934975	1.18728	1.07911	1.25772

## Sheet: KD validation
	Tribolium ace expression after RNAi-mediated knock down [Relative gene expression]
	Ace1									Ctrl	ace-1 F1	ace-1 F2	ace-2 F1	ace-2 F2
		Ctrl		Fragment 1		Fragment 2				1	0.712897	0.459826	0.661365	0.599923
		RPS3	RPS18	RPS3	RPS18	RPS3	RPS18			0	0.146269	0.212679	0.175983	0.174342
		1	1	0.835767	0.697248	0.518134	0.37324
		1	1	0.657584	0.962313	0.779629	0.716192
		1	1	0.605436	0.587965	0.348606	0.25112
	Geomean			0.712897		0.459826
	Stdv			0.146269		0.212679
	Ace2
		Ctrl		Fragment 1		Fragment 2
		RPS3	RPS18	RPS3	RPS18	RPS3	RPS18
		1	1	0.869919	0.662116	0.863086	0.573765
		1	1	0.546776	0.416164	0.468868	0.398402
		1	1	0.765	0.834641	0.676543	0.744934
	Geomean			0.661365		0.599923
	Stdv			0.175983		0.174342
